# Supplementary material for: Joint Crisis Plan in Mental Health Settings: A Reflective Process More than an Intervention Tool?
Source: Healthcare (Basel). 2024 Dec 16;12(24):2532. doi: 10.3390/healthcare12242532 (PMC11675284; doi:10.3390/healthcare12242532)
Supplement: Supplementary file 1 [file healthcare-12-02532-s001.zip]

Archive with 1 entries (1 files):
- healthcare-3353139-supplementary.pdf
